# Supplementary material for: Beyond Inflammation: The Role of Oxidative Stress and Gut–Skin Axis Dysbiosis in the Pathogenesis of Immune-Mediated Skin Disorders and Potential Therapeutic Implications
Source: Int J Mol Sci. 2026 May 22;27(11):4656. doi: 10.3390/ijms27114656 (PMC13256635; doi:10.3390/ijms27114656)
Supplement: Supplementary file 1 [file ijms-27-04656-s001.zip]

Archive with 1 entries (1 files):
- ijms-4283336-supplementary.pdf
